# Supplementary material for: Hyperglycemia in Pregnancy-Associated Oxidative Stress Augments Altered Placental Glucose Transporter 1 Trafficking via AMPKα/p38MAPK Signaling Cascade
Source: Int J Mol Sci. 2022 Aug 2;23(15):8572. doi: 10.3390/ijms23158572 (PMC9369398; doi:10.3390/ijms23158572)
Supplement: Supplementary file 1 [file ijms-23-08572-s001.zip]

Archive with 1 entries (1 files):
- ijms-1781381-supplementary.pdf
